# Supplementary material for: Sustainable Valorization of Coffee Silverskin Waste: Pressurized Liquid Extraction of Bioactive Compounds
Source: Foods. 2025 Feb 12;14(4):615. doi: 10.3390/foods14040615 (PMC11853903; doi:10.3390/foods14040615)
Supplement: Supplementary file 1 [file foods-14-00615-s001.zip]

Archive with 1 entries (1 files):
- foods-3407124-supplementary.pdf
